# Supplementary material for: An Acid-Sensitive Bone Targeting Delivery System Carrying Acacetin Prevents Osteoporosis in Ovariectomized Mice
Source: Pharmaceuticals (Basel). 2022 Dec 20;16(1):2. doi: 10.3390/ph16010002 (PMC9867347; doi:10.3390/ph16010002)
Supplement: Supplementary file 1 [file pharmaceuticals-16-00002-s001.zip]

Archive with 1 entries (1 files):
- pharmaceuticals-2074514-supplementary.docx
